# Supplementary material for: Engineering Properties of GeSi Alloy Quantum Dots by High-Temperature Annealing
Source: Nanomaterials (Basel). 2026 Jun 13;16(12):736. doi: 10.3390/nano16120736 (PMC13304952; doi:10.3390/nano16120736)
Supplement: Supplementary file 1 [file nanomaterials-16-00736-s001.zip]

Archive with 1 entries (1 files):
- nanomaterials-4343026-supplementary.pdf
